# Supplementary material for: The dual luciferase assay does not support claims of stop codon readthrough on the AGO1 mRNA
Source: EMBO J. 2025 Jun 11;44(14):3917–9. doi: 10.1038/s44318-025-00478-1 (PMC12263837; doi:10.1038/s44318-025-00478-1)
Supplement: Supplementary file 2 — Source data Fig. 1 [file 44318_2025_478_MOESM2_ESM.zip]

Archive with 1 entries (1 files):
- EMBOJ-2024-117490R1-Figure_Source_Data-sd.xlsx
