# Supplementary material for: The dual luciferase assay does not support claims of stop codon readthrough on the AGO1 mRNA
Source: EMBO J. 2025 Jun 11;44(14):3917–9. doi: 10.1038/s44318-025-00478-1 (PMC12263837; doi:10.1038/s44318-025-00478-1)
Supplement: Supplementary file 2 — Source data Fig. 1 [file 44318_2025_478_MOESM2_ESM.zip › EMBOJ-2024-117490R1-Figure_Source_Data-sd.xlsx]

## Sheet: 1B Rep1
	Ago1 UGA	Ago1 UGG	AQP4 UGA	AQP4 UGG	BKGD
Firefly	17459	38154524	1478222	23887554	158
	15925	28183802	1249753	25667252	160
	13823	28660112	1144481	21386326	321
	10451	28875800	1141087	13077726	175	203.5	Mean BKGD Firefly
Renilla	3743112	7428224	4452449	4674119	54
	4024637	6124534	4977403	5727021	56
	4010816	6517046	4826757	5428573	52
	3167321	6878119	4600540	3259754	51	53.25	Mean BKGD Renilla
Firefly-BKGD	17255	38154320	1478018	23887350
	15721	28183598	1249549	25667048
	13619	28659908	1144277	21386122
	10247	28875596	1140883	13077522
Renilla-BKGD	3743059	7428171	4452396	4674066
	4024584	6124481	4977350	5726968
	4010763	6516993	4826704	5428520
	3167268	6878066	4600487	3259701
Fluc/Rluc	0.00460987	5.13644	0.33196	5.11061
	0.00390624	4.60179	0.251047	4.48179
	0.00339561	4.39772	0.237072	3.93959
	0.00323528	4.19821	0.247992	4.01188
Mean	0.00378675	4.58354	0.267018	4.38597
	Ago1 UGA	AQP4 UGA
% RT	0.0826163	6.088

## Sheet: 1B Rep2
	Ago1 UGA	Ago1 UGG	AQP4 UGA	AQP4 UGG	BKGD
Firefly	18723	40449608	1486554	38572568	162
	15226	29476746	1633232	24255318	129
	16988	24529750	1312708	16652897	119
	14028	27907166	1315381	19017188	131	135.25	Mean BKGD Firefly
Renilla	6031893	10437302	6555557	10962602	98
	5105807	7109301	7675989	6367522	77
	5293852	6257757	6408501	4653579	73
	5087659	7307964	6298131	5240337	71	79.75	Mean BKGD Renilla
Firefly-BKGD	18588	40449473	1486419	38572433
	15091	29476611	1633097	24255183
	16853	24529615	1312573	16652762
	13893	27907031	1315246	19017053
Renilla-BKGD	6031813	10437222	6555477	10962522
	5105727	7109221	7675909	6367442
	5293772	6257677	6408421	4653499
	5087579	7307884	6298051	5240257
Fluc/Rluc	0.00308166	3.8755	0.226745	3.51857
	0.0029557	4.14625	0.212756	3.80925
	0.00318355	3.91992	0.20482	3.57855
	0.00273077	3.81876	0.208834	3.62903
Mean	0.00298792	3.94011	0.213289	3.63385
	Ago1 UGA	AQP4 UGA
% RT	0.0758335	5.8695

## Sheet: 1B Rep3
	Ago1 UGA	Ago1 UGG	AQP4 UGA	AQP4 UGG	BKGD
Firefly	14475	32458842	1561985	21416008	131
	12678	26430458	1460641	24277266	144
	12537	29411390	1453475	23393178	182
	13055	27619618	1532597	24943800	576	258.25	Mean BKGD Firefly
Renilla	4519016	8448915	7880246	5781455	539
	4436389	7244979	7237031	6671717	286
	4447413	7395610	7675957	6678586	150
	4617759	7831843	8213632	7065378	105	270	Mean BKGD Renilla
Firefly-BKGD	14217	32458584	1561727	21415750
	12420	26430200	1460383	24277008
	12279	29411132	1453217	23392920
	12797	27619360	1532339	24943542
Renilla-BKGD	4518746	8448645	7879976	5781185
	4436119	7244709	7236761	6671447
	4447143	7395340	7675687	6678316
	4617489	7831573	8213362	7065108
Fluc/Rluc	0.00314623	3.84187	0.198189	3.70439
	0.00279974	3.64821	0.201801	3.63894
	0.0027611	3.97698	0.189327	3.50282
	0.00277142	3.52667	0.186567	3.53053
Mean	0.00286962	3.74843	0.193971	3.59417
	Ago1 UGA	AQP4 UGA
% RT	0.0765553	5.39683

## Sheet: 1B All Reps
	Ago1 UGA	AQP4 UGA
Rep1	0.0826163	6.088
Rep2	0.0758335	5.8695
Rep3	0.0765553	5.39683
	Ago1 UGA	AQP4 UGA
Mean	0.078335	5.78477
Std Dev	0.00372521	0.353292

## Sheet: 1CDE Rep1
	No SG	No SG	No SG	No SG	SG	SG	SG	SG
	Ago1 UGA	Ago1 UAA	Ago1 UAG	Ago1 GCA	Ago1 UGA	Ago1 UAA	Ago1 UAG	Ago1 GCA
Firefly	3885	2466	2955	114465	4584	2456	2975	1122328
	4757	3798	5552	101254	6588	4282	4841	1102880
	5539	2881	3816	73154	7937	4113	4656	967025
	4933	3071	5805	54820	7336	4595	5706	485921
Renilla	3842859	2458324	2835232	3346428	4428261	2678174	2872960	4120052
	3903111	3096865	4689935	4312424	4707888	3417133	3704899	5857865
	4363922	2087620	2896187	3287562	6074928	3189672	3361488	5393107
	3431917	2051269	3873918	2872970	5375822	3277600	3885543	2841948
Fluc/Rluc	0.00101097	0.00100312	0.00104224	0.0342051	0.00103517	0.000917043	0.00103552	0.272406
	0.00121877	0.0012264	0.00118381	0.0234796	0.00139935	0.0012531	0.00130665	0.188273
	0.00126927	0.00138004	0.00131759	0.0222517	0.00130652	0.00128947	0.0013851	0.179308
	0.00143739	0.00149712	0.00149848	0.0190813	0.00136463	0.00140194	0.00146852	0.170982
Mean	0.0012341	0.00127667	0.00126053	0.0247544	0.00127642	0.00121539	0.00129895	0.202742
	No SG	No SG	No SG		SG	SG	SG
	Ago1 UGA	Ago1 UAA	Ago1 UAG		Ago1 UGA	Ago1 UAA	Ago1 UAG
% RT	6.1705	6.38336	6.30266		0.638209	0.607694	0.649473

## Sheet: 1CDE Rep2
	No SG	No SG	No SG	No SG	SG	SG	SG	SG
	Ago1 UGA	Ago1 UAA	Ago1 UAG	Ago1 GCA	Ago1 UGA	Ago1 UAA	Ago1 UAG	Ago1 GCA
Firefly	9842	6156	9531	119811	4301	3902	4778	984884
	11580	7318	7657	101428	6326	5342	4964	718166
	16044	9270	11006	110299	6188	5072	5493	674157
	15993	9007	18747	134380	8188	5576	7718	665452
Renilla	5894168	3519964	5182645	6213035	3908672	3405271	4062120	4840001
	6253499	3544217	3586683	5522941	4921693	4095692	3857406	4700140
	5996583	3856432	3181077	4930953	4454055	3500356	3829653	4480418
	5591312	2830612	5857899	5375150	4926325	3278440	4526133	4504048
Fluc/Rluc	0.00166979	0.00174888	0.00183902	0.0192838	0.00110037	0.00114587	0.00117623	0.203488
	0.00185176	0.00206477	0.00213484	0.0183649	0.00128533	0.0013043	0.00128688	0.152797
	0.00267552	0.00240378	0.00345983	0.0223687	0.0013893	0.001449	0.00143433	0.150467
	0.00286033	0.003182	0.00320029	0.0250002	0.00166209	0.00170081	0.00170521	0.147745
Mean	0.00226435	0.00234986	0.0026585	0.0212544	0.00135927	0.00139999	0.00140066	0.163624
	No SG	No SG	No SG		SG	SG	SG
	Ago1 UGA	Ago1 UAA	Ago1 UAG		Ago1 UGA	Ago1 UAA	Ago1 UAG
% RT	11.3218	11.7493	13.2925		0.849545	0.874996	0.875414

## Sheet: 1CDE Rep3
	No SG	No SG	No SG	No SG	SG	SG	SG	SG
	Ago1 UGA	Ago1 UAA	Ago1 UAG	Ago1 GCA	Ago1 UGA	Ago1 UAA	Ago1 UAG	Ago1 GCA
Firefly	8833	6660	13227	88615	6160	6783	6750	619856
	9476	8404	12651	91397	8437	8891	8298	767221
	17612	8314	17134	114522	16664	11806	11998	1008750
	17955	9598	15192	118397	15247	11839	13399	1184387
Renilla	4447894	3299912	6089212	4740659	3149057	3392800	2980740	3851016
	3967108	3331184	5359731	4852794	3561385	3771732	3330088	4447626
	3748489	2840998	4169620	3801865	4186505	4503801	5198499	3447722
	4773979	3956382	4150125	2077869	3512172	3172309	3330487	4209954
Fluc/Rluc	0.00198588	0.00201824	0.0021722	0.0186925	0.00195614	0.00199923	0.00226454	0.160959
	0.00238864	0.00252283	0.00236038	0.0188339	0.00236902	0.00235727	0.00249183	0.172501
	0.00469843	0.00292644	0.00410925	0.0301226	0.00398041	0.00262134	0.00230797	0.292584
	0.00376101	0.00242595	0.00366061	0.05698	0.00434119	0.00373198	0.00402314	0.28133
Mean	0.00320849	0.00247336	0.00307561	0.0311573	0.00316169	0.00267746	0.00277187	0.226844
	No SG	No SG	No SG		SG	SG	SG
	Ago1 UGA	Ago1 UAA	Ago1 UAG		Ago1 UGA	Ago1 UAA	Ago1 UAG
% RT	10.695	8.24454	10.252		1.37465	1.16411	1.20516

## Sheet: 1CDE All Reps
											F-Luc	F-Luc		R-Luc	R-Luc
	No SG	No SG	No SG		SG	SG	SG				SG	No SG		SG	No SG
	Ago1 UGA	Ago1 UAA	Ago1 UAG		Ago1 UGA	Ago1 UAA	Ago1 UAG				Ago1 GCA	Ago1 GCA		Ago1 GCA	Ago1 GCA
Rep1	6.1705	6.38336	6.30266		0.638209	0.607694	0.649473			Rep1	85923.2	919538		3454846	4553243
Rep2	11.3218	11.7493	13.2925		0.849545	0.874996	0.875414			Rep2	116480	760665		5.51052e+06	4.63115e+06
Rep3	10.695	8.24454	10.252		1.37465	1.16411	1.20516			Rep3	103233	895054		3.8683e+06	3.98908e+06
											No SG	SG		No SG	SG
	Ago1 UGA	Ago1 UAA	Ago1 UAG		Ago1 UGA	Ago1 UAA	Ago1 UAG				Ago1 GCA	Ago1 GCA		Ago1 GCA	Ago1 GCA
Mean	9.39574	8.7924	9.94906		0.954134	0.882267	0.910016			Mean	101878	858419		4.27789e+06	4.39116e+06
Std Dev	2.81067	2.72459	3.50475		0.379196	0.27828	0.279455			Std Dev	15323.1	85538.2		1.08732e+06	350382
Absolute firefly
	No SG	No SG	No SG	No SG	SG	SG	SG	SG
	Ago1 UGA	Ago1 UAA	Ago1 UAG	Ago1 GCA	Ago1 UGA	Ago1 UAA	Ago1 UAG	Ago1 GCA
Rep1	4778.5	3054	4532	85923.2	6611.25	3861.5	4544.5	919538
Rep2	13364.8	7937.75	11735.2	116480	6250.75	4973	5738.25	760665
Rep3	13469	8244	14551	103233	11627	9829.75	10111.2	895054
	Ago1 UGA	Ago1 UAA	Ago1 UAG	Ago1 GCA	Ago1 UGA	Ago1 UAA	Ago1 UAG	Ago1 GCA
Mean	10537.4	6411.92	10272.8	101878	8163	6221.42	6798	858419
Std Dev	4987.64	2912.07	5167.13	15323.1	3005.32	3173.94	2930.78	85538.2
	Ago1 UGA	Ago1 UAA	Ago1 UAG		Ago1 UGA	Ago1 UAA	Ago1 UAG
Mean	10537.4	6411.92	10272.8		8163	6221.42	6798
Std Dev	4987.64	2912.07	5167.13		3005.32	3173.94	2930.78
Absolute Renilla
	No SG	No SG	No SG	No SG	SG	SG	SG	SG
	Ago1 UGA	Ago1 UAA	Ago1 UAG	Ago1 GCA	Ago1 UGA	Ago1 UAA	Ago1 UAG	Ago1 GCA
Rep1	3.88545e+06	2.42352e+06	3573818	3454846	5.14672e+06	3.14064e+06	3.45622e+06	4553243
Rep2	5.93389e+06	3.43781e+06	4452076	5.51052e+06	4.55269e+06	3.56994e+06	4068828	4.63115e+06
Rep3	4.23437e+06	3357119	4942172	3.8683e+06	3.60228e+06	3.71016e+06	3.70995e+06	3.98908e+06
	Ago1 UGA	Ago1 UAA	Ago1 UAG	Ago1 GCA	Ago1 UGA	Ago1 UAA	Ago1 UAG	Ago1 GCA
Mean	4.68457e+06	3.07281e+06	4.32269e+06	4.27789e+06	4.4339e+06	3.47358e+06	3.745e+06	4.39116e+06
Std Dev	1.09592e+06	563752	693292	1.08732e+06	779045	296733	307803	350382
